# Supplementary material for: Long-wave opsin involved in body color plastic development in Nilaparvata lugens
Source: BMC Genomics. 2023 Jun 26;24:353. doi: 10.1186/s12864-023-09470-7 (PMC10291777; doi:10.1186/s12864-023-09470-7)
Supplement: Supplementary file 1 — Supplementary Material 1 [file 12864_2023_9470_MOESM1_ESM.xlsx]

## Sheet: Table 1
Table 1A dsNllw_vs_dsGFP, 35 down-regulated differential expression genes (DEGs) in dsNllw group															35 down-regulated genes
gene_ID	log2FC	PValue	FDR	dsNllw-1	dsNllw-2	dsNllw-3	dsGFP-1	dsGFP-2	dsGFP-3	Description
Nl.chr03.1502	1.18645	1.02298e-08	3.38045e-05	34.525	31.138	27.995	80.838	70.129	62.191	Sugar (and other) transporter
Nl.chr13.344(Nllw)	4.6995	8.67202e-06	0.0129469	339.111	53.143	10.053	3333.73	3789.14	3330.31	Long wavelength sensitive opsin
Nl.chr01.0156	1.66258	9.79487e-06	0.0129469	69.878	65.689	98.979	199.361	301.328	241.843	NA
Nl.chr01.0234	1.57481	0.000147103	0.0976828	10.681	6.477	4.047	24.474	17.564	21.131	It is involved in the biological process described with
Nl.chr01.0155	3.33276	0.000654412	0.259334	0.699	6.087	13.092	56.092	94.27	49.916	NA
Nl.chr11.476(NlaaNAT)	1.0332	0.00136757	0.41083	394.791	399.788	469.555	1068.65	682.637	835.829	Acetyltransferase (GNAT) family
Nl.chr01.0536	2.25193	0.000427102	0.642999	0.514	0.433	0.586	1.656	1.899	3.747	-
Nl.chr11.629	1.4946	0.000622425	0.732528	7.721	6.135	6.365	21.165	16.983	18.832	Insect cuticle protein
Nl.chr04.1007	1.24744	0.00607095	0.79202	13.485	13.077	6.169	36.84	21.465	19.405	Carbohydrate binding domain (family 32)
Nl.chr01.0154	1.3186	0.00624933	0.794266	14.058	24.576	26.686	75.519	43.277	44.128	NA
Nl.chr11.458	1.45228	0.00795654	0.807497	28.877	28.394	56.299	137.393	69.28	104.101	NA
Nl.chr11.178	1.26628	0.0161342	0.807497	40.477	46.298	89.071	154.106	110.548	158.327	NA
Nl.chr09.859	2.69483	0.00579935	0.967729	2.596	3.72	0	11.532	21.613	8.737	Pyridoxamine 5'-phosphate oxidase
Nl.chr02.0234	2.17238	0.0114083	0.967729	0.254	0.535	0	1.467	0.796	1.981	NA
Nl.chrX.0192	1.78265	0.0490628	0.967729	2.044	1.477	0	5.058	4.705	2.876	NA
Nl.chr01.1616	1.30434	0.0345942	0.967729	0.851	0.876	0.287	1.343	1.692	1.939	NA
Nl.chr06.0173	1.04451	0.0252065	0.967729	6.164	4.202	4.681	11.999	10.63	8.408	amino acid transporter
Nl.chr03.0836	1.98794	0.0089257	0.967729	0.456	0.384	0	1.351	1.837	0.749	Spaetzle
Nl.chr08.495	1.26434	0.0150928	0.967729	1.123	1.172	0.731	1.853	3.352	2.064	ubiquitin-dependent protein catabolic process via the multivesicular body sorting pathway
Nl.chrX.1416	1.93281	0.00911049	0.967729	0.391	0.55	0	1.507	1.168	1.5	NA
Nl.chr02.1212	1.42272	0.0339273	0.967729	0.653	0.865	0.425	0.912	1.922	2.375	Sir2 family
Nl.chr08.225	1.46886	0.0320976	0.967729	0.984	0.829	0.239	1.258	1.515	2.907	Integrator complex subunit 3
Nl.chr03.1006	1.13961	0.03212	0.967729	7.797	10.223	3.618	16.355	13.184	18.134	iron ion binding. It is involved in the biological process described with oxidation-reduction process
Nl.chr03.1193	1.3935	0.0372751	0.967729	1.609	1.883	0.271	2.938	3.28	3.668	NA
Nl.chr07.0799	1.86906	0.0185355	0.967729	0.928	1.095	0	3.793	2.326	1.828	NA
Nl.chrX.1309	1.31309	0.0275933	0.967729	0.724	0.611	0.367	1.716	1.621	0.892	-
Nl.chr02.1749	2.50515	0.00242351	0.967729	0.074	0.062	0	1.443	1.653	0.121	DDE superfamily endonuclease
Nl.chr12.286	1.73815	0.0123736	0.967729	0.075	0.507	0.228	0.936	1.348	0.927	NA
Nl.chr11.483	1.3216	0.0131074	0.967729	2.738	5.013	1.864	6.71	8.874	8.448	NA
Nl.chr03.0674	3.13688	0.00186939	0.967729	0.229	0.642	0	2.235	5.391	1.377	7 transmembrane receptor (rhodopsin family)
Nl.chr04.0779	1.1921	0.0334035	0.967729	1.106	0.854	0.35	1.432	1.691	2.155	WD domain, G-beta repeat
Nl.chrX.1291	1.51167	0.0156707	0.967729	0.779	0.525	0.237	1.8	1.186	1.408	NA
Nl.chr03.1124	2.03372	0.0296456	0.967729	0.66	0.371	0	2.54	1.674	0.632	Transposase IS4
Nl.scaffold.1016	1.11943	0.0330142	0.967729	2.155	3.229	2.182	6.381	5.144	4.913	Frizzled/Smoothened family membrane region
Nl.chr10.060	1.84326	0.00269868	0.967729	0.768	0.719	0.259	2.502	2.292	1.471	NA
Table 1B dsNllw_vs_dsGFP, 149 up-regulated differential expression genes (DEGs) in dsNllw group
gene_ID	log2FC	PValue	FDR	X36.1	X36.2	X36.3	GFP.1	GFP.2	GFP.3	Description
Nl.chr12.429	-3.18012	0.000161426	0.0976828	31.501	26.549	162.836	7.534	5.151	11.685	NA
Nl.scaffold.0548	-1.20394	0.000162583	0.0976828	297.011	310.914	481.564	165.6	158.643	148.69	Insect cuticle protein
Nl.scaffold.0147	-3.99384	0.000386642	0.642999	6.074	2.934	0.225	0	0	0.122	NA
Nl.chr13.371	-1.87429	0.000667072	0.259334	84.336	64.371	194.109	25.508	42.006	25.993	NA
Nl.chr08.038	-2.06898	0.00107226	0.967729	11.507	12.122	25.484	3.407	5.15	3.148	NA
Nl.chr13.507	-1.094	0.00116933	0.368006	197.25	144.283	109.592	93.875	51.401	66.058	Alpha-amylase domain
Nl.chr02.0555	-3.1865	0.00147425	0.967729	2.088	0.513	3.039	0.155	0.312	0	Flavin containing amine oxidoreductase
Nl.chr12.374	-1.51937	0.00201214	0.531929	524.821	487.787	1190.11	257.829	317.208	193.352	NA
Nl.chr06.0385	-2.19072	0.00238377	0.575761	134.616	141.944	678.919	67.7	77.886	63.704	Gamma interferon inducible lysosomal thiol reductase (GILT)
Nl.chr06.0988	-3.57911	0.00325379	0.675921	10.584	34.153	355.468	22.566	5.955	4.965	NA
Nl.chr05.1154	-1.88872	0.00336148	0.967729	6.077	7.512	13.536	2.519	1.813	2.993	NA
Nl.chr09.292	-1.00158	0.00484047	0.741947	599.973	472.702	861.701	368.838	342.951	254.338	O-phospho-L-serine 2-oxoglutarate aminotransferase activity. It is involved in the biological process described with L-serine biosynthetic process
Nl.chr03.1630	-1.75072	0.00526397	0.756295	86.498	87.583	240.264	30.592	67.092	25.44	NA
Nl.chr06.0326(NlTH)	-1.19219	0.00605225	0.79202	8136.99	5690.05	10578	2184.41	4986.59	3509.55	Biopterin-dependent aromatic amino acid hydroxylase
Nl.chr01.0848	-1.31392	0.00750958	0.807497	333.916	260.073	723.3	144.321	209.757	175.769	NA
Nl.chr11.358	-1.30666	0.00762975	0.807497	35.03	29.523	76.298	20.678	19.804	16.458	NA
Nl.chr10.468	-2.15852	0.0078153	0.807497	46.833	32.606	212.486	11.37	26.559	27.458	NA
Nl.chr13.119	-1.82966	0.00806335	0.807497	184.429	175.85	548.591	35.389	137.245	83.059	Juvenile hormone binding protein domains in insects.
Nl.chr12.448	-2.33957	0.00870112	0.807497	60.769	78.223	150.815	8.078	4.393	44.786	NA
Nl.scaffold.0421	-1.01286	0.0092908	0.807497	51.249	50.66	97.495	29.544	35.261	34.012	serine-type endopeptidase activity. It is involved in the biological process described with proteolysis
Nl.chr11.018	-1.6223	0.00931751	0.967729	7.891	5.441	10.894	3.186	3.211	1.472	cuticular protein
Nl.chr06.0737	-1.51131	0.0102549	0.807497	666.668	644.091	2093.86	288.536	500.409	405.369	transporter activity. It is involved in the biological process described with transport
Nl.chr01.0470	-1.53018	0.0112327	0.967729	8.129	4.282	12.962	3.069	2.547	3.169	NA
Nl.chr08.274	-1.43009	0.0120603	0.967729	13.206	8.904	7.019	3.519	2.955	4.336	ZIP Zinc transporter
Nl.chr01.0231	-1.66026	0.0122979	0.807497	132.335	167.795	523.961	59.305	130.622	70.8	NA
Nl.chr13.192	-1.46152	0.0135477	0.807497	33.391	14.675	42.466	7.825	18.154	6.894	Plays a role in the sugar gustatory response
Nl.chr02.0334	-1.49052	0.0141546	0.807497	15.208	15.564	51.415	9.65	10.534	9.065	Reactive mitochondrial oxygen species modulator 1
Nl.chr06.0109	-1.52534	0.0144222	0.807497	14.549	11.909	44.616	7.208	7.263	10.22	Gamma interferon inducible lysosomal thiol reductase (GILT)
Nl.chr09.313	-1.76764	0.0145591	0.967729	0.958	2.623	3.818	0.744	0.643	0.786	NA
Nl.chr02.1415	-1.15951	0.0150704	0.967729	3.369	3.383	5.878	1.91	1.861	1.883	Serine-type peptidase activity. It is involved in the biological process described with proteolysis
Nl.chr04.0596	-2.0813	0.0151021	0.967729	2.002	1.406	5.826	1.037	0.597	0.548	Zinc-dependent metalloprotease
Nl.chr09.640	-1.92205	0.0158236	0.807497	196.434	215.082	1244.91	131.39	202.729	102.976	Ribosomal protein S14p/S29e
Nl.chr04.0127	-1.78119	0.0163298	0.807497	46.978	55.71	269.59	35.454	39.075	33.783	Sodium:solute symporter family
Nl.chr03.1486	-1.9767	0.0166943	0.967729	2.426	2.646	10.404	0.887	1.405	1.64	NA
Nl.chr05.0084	-1.09356	0.0167034	0.967729	17.524	13.311	22.342	6.727	9.49	8.702	NA
Nl.chr11.329	-1.76128	0.016999	0.807497	646.437	607.761	3376.04	442.838	543.466	379.555	Ribosomal family S4e
Nl.chr03.0318	-1.97053	0.0172556	0.967729	9.381	5.978	36.832	4.065	5.12	4.132	Destabilase
Nl.chr07.0542	-1.32923	0.017856	0.807497	2041.34	2458.37	6766	1264.44	1928.2	1290.9	Structural constituent of cuticle
Nl.chr13.443	-1.77725	0.0179175	0.807497	1541.55	1281.19	7903.7	949.825	1268.84	910.645	Binds to the 23S rRNA
Nl.chr04.1101	-2.34556	0.0195052	0.967729	43.7	53.404	415.887	38.174	43.029	19.728	NA
Nl.chrX.1420	-1.33366	0.0195061	0.807497	116.364	98.677	343.055	61.512	84.038	75.88	CRAL/TRIO, N-terminal domain
Nl.chr10.777	-1.59168	0.0198795	0.807497	373.264	330.886	1573.31	217.336	317.1	221.19	May be an associated component of the ribosome rather than a core structural subunit. May act as a translation initiation factor. Has a role in regulation of cell proliferation in the hematopoietic organs and the imaginal disks of larva
Nl.chr02.0053	-1.41408	0.0202661	0.807497	2676.69	2279.75	9063.47	1599.26	2024.08	1637.61	Ribosomal L29 protein
Nl.chr02.0883	-1.42931	0.0211205	0.807497	23.066	27.772	89.167	17.031	18.234	16.72	-
Nl.chr01.1428	-1.41916	0.0212475	0.807497	406.56	430.417	1579.93	267.065	333.345	303.345	CRAL/TRIO domain
Nl.chrX.0383	-1.45091	0.0212884	0.807497	62.451	59.066	206.544	39.451	50.933	29.618	NA
Nl.chr07.0245	-1.35341	0.0214004	0.967729	12.311	14.526	33.186	8.749	7.163	7.579	NA
Nl.chr05.1266	-1.0179	0.0216832	0.807497	14.326	12.767	28.533	8.345	8.619	10.506	MORN repeat-containing protein
Nl.chr05.0429	-1.65174	0.0217935	0.807497	50.479	37.869	194.6	21.682	39.227	29.141	NA
Nl.chr09.614	-1.80147	0.0218122	0.807497	342.734	330.185	2041.51	227.285	349.737	201.697	NA
Nl.chr13.115	-2.68032	0.0223262	0.967729	7.169	6.617	13.479	0.152	0.306	3.643	NA
Nl.chr05.1208	-1.65598	0.0223471	0.967729	10.127	5.067	23.549	3.936	3.682	4.676	NA
Nl.chr03.0550	-1.00076	0.0226517	0.807497	59.428	66.588	140.854	44.325	49.353	39.687	It is involved in the biological process described with
Nl.chr04.1102	-1.47313	0.0228323	0.807497	227.078	230.783	865.034	116.966	208.392	151.15	Structural constituent of ribosome. It is involved in the biological process described with translation
Nl.chr04.1125	-3.70808	0.0230782	0.967729	14.202	16.975	65.488	0	0.462	6.782	NA
Nl.chr02.0835	-1.05358	0.0233828	0.807497	4.171	9.521	11.349	3.149	4.636	4.279	Belongs to the histidine acid phosphatase family
Nl.chr05.0445	-1.10963	0.0240172	0.807497	118.298	94.441	268.578	64.691	76.626	81.732	NA
Nl.chr05.1115	-1.65111	0.0243684	0.807497	1281.61	1042.89	6211.45	805.204	1106.62	805.984	S25 ribosomal protein
Nl.chr07.0369	-1.24325	0.0245512	0.807497	22.248	22.176	62.377	17.104	11.681	16.33	NA
Nl.chr12.540	-1.71696	0.024608	0.807497	77.587	126.362	523.858	67.061	96.669	57.661	NA
Nl.scaffold.0043	-1.04385	0.0254673	0.807497	119.646	122.735	274.099	85.082	103.778	61.649	Belongs to the universal ribosomal protein uL15 family
Nl.scaffold.0984	-1.69788	0.0255148	0.807497	60.695	56.192	314.234	40.439	58.858	33.591	NA
Nl.chr04.1114	-1.61388	0.0257099	0.967729	1.963	2.813	2.683	1.046	1.23	0.161	NA
Nl.chr02.0177	-1.28385	0.0261115	0.807497	16.453	15.525	47.801	12.392	12.006	8.367	Odorant binding protein
Nl.chr13.005	-1.03887	0.02662	0.807497	69.685	62.22	157.92	41.941	55.673	43.446	NA
Nl.chr01.0817	-1.19686	0.0271684	0.807497	5263.24	4709.53	14470.6	2962.6	4548.47	3151.67	Insect pheromone-binding family, A10/OS-D
Nl.chr08.379	-1.56112	0.0274962	0.807497	810.807	656.299	3655.48	526.01	686.369	523.605	Belongs to the eukaryotic ribosomal protein eL36 family
Nl.chr12.413	-1.0398	0.0276041	0.967729	26.175	37.715	43.597	16.502	21.918	13.861	NA
Nl.chr03.0725	-1.1702	0.0277753	0.807497	41.163	46.042	123.095	30.247	35.254	27.948	Histone-like transcription factor (CBF/NF-Y) and archaeal histone
Nl.chrX.1304	-1.31729	0.0279768	0.807497	19.63	15.133	56.618	13.248	9.807	13.615	NA
Nl.chr02.1392	-1.21762	0.0282783	0.967729	2.504	1.671	2.06	0.556	0.84	1.285	NA
Nl.chr13.202	-1.30873	0.0285379	0.807497	137.649	107.698	417.433	94.472	100.568	72.508	Mitochondrial ribosomal protein L51 / S25 / CI-B8 domain
Nl.chr01.1495	-1.17225	0.0285989	0.807497	49.146	40.142	130.614	33.149	33.674	30.754	NA
Nl.chr09.713	-1.22992	0.0287555	0.807497	579.51	596.512	1887.53	374.353	512.604	419.157	CRAL/TRIO domain
Nl.chr09.577	-1.31976	0.0290125	0.807497	118.438	115.331	415.099	85.58	105.546	68.811	Ribosomal L38e protein family
Nl.chr12.263	-2.04572	0.0296866	0.807497	123.828	68.726	923.17	101.222	116.497	52.511	NA
Nl.scaffold.0024	-1.10773	0.030161	0.807497	701.825	711.568	1967.33	486.797	606.867	475.074	NA
Nl.chr07.0582	-1.34302	0.0303039	0.807497	1145.92	806.623	3667.09	703.318	835.478	676.441	Ribosomal protein S30
Nl.chr05.1200	-1.54069	0.0303979	0.807497	1860.52	1480.09	8503.64	1304.04	1551.55	1215.53	Structural constituent of ribosome. It is involved in the biological process described with translation
Nl.chr09.367	-1.9746	0.0304347	0.807497	46.495	53.064	401.592	41.303	61.562	24.648	NA
Nl.chr06.0259	-1.57329	0.0307518	0.967729	6.219	5.242	21.895	2.888	3.796	4.525	NA
Nl.chr09.216	-1.72758	0.0307942	0.807497	102.518	99.109	675.749	78.827	103.722	82.382	NA
Nl.chr02.0387	-1.40514	0.0311412	0.807497	2548.5	1975.88	9613.49	1766.34	1903.79	1668.07	Ribosomal protein S13/S18
Nl.chr13.247	-1.63809	0.0312429	0.807497	3059.11	2508.13	16686.3	2593.42	2522.62	2033.59	60s Acidic ribosomal protein
Nl.chr03.0413	-1.43442	0.0314631	0.807497	29.487	24.851	111.631	18.149	25.452	17.807	Peptidyl-prolyl cis-trans isomerase
Nl.chr05.1278	-1.60088	0.0315668	0.807497	4267.7	3514.35	22065	3085.03	3865.51	2889.31	Belongs to the eukaryotic ribosomal protein P1 P2 family
Nl.chr03.1086	-1.49271	0.0316852	0.807497	71.379	57.437	301.778	49.071	56.831	47.107	Retinal tissue protein
Nl.chr02.0487	-1.95457	0.0319397	0.967729	5.175	7.632	35.364	6.034	3.474	2.92	NA
Nl.chr03.1645	-1.38968	0.0324542	0.807497	1530.69	1335.39	5968.61	1061.84	1352.4	957.51	Structural constituent of ribosome. It is involved in the biological process described with translation
Nl.chr12.352	-1.42585	0.0332771	0.967729	11.297	12.351	34.775	7.052	4.919	9.774	NA
Nl.chr03.0821	-1.4593	0.033536	0.967729	2.906	3.265	7.355	1.205	2.601	1.113	NA
Nl.chr10.226	-1.00448	0.0335717	0.967729	5.248	6.433	9.599	3.284	3.309	4.014	Sulfotransferase
Nl.chr13.342	-1.26806	0.0339356	0.807497	1933.69	1732.61	6579.43	1366.67	1659.1	1228.43	Structural constituent of ribosome. It is involved in the biological process described with
Nl.chrX.0063	-1.2145	0.034041	0.967729	3.793	3.336	7.514	1.905	2.51	1.895	-
Nl.chr02.0528	-1.04212	0.0348583	0.807497	3498.37	2770.09	8128.82	2401.7	2649.54	1940.26	Ribosomal protein S5, C-terminal domain
Nl.chr03.1232	-3.93989	0.0350841	0.967729	0.169	7.572	67.759	3.994	0	0.773	NA
Nl.chr08.102	-1.34463	0.0353568	0.807497	35.362	38.238	138.817	33.785	23.293	26.562	NA
Nl.chr02.0318	-1.04985	0.0354431	0.807497	503.731	493.784	1307.3	296.872	367.995	448.404	NA
Nl.chr07.0078	-1.3697	0.0354716	0.807497	1817.28	1558.53	7199.88	1390.58	1512.7	1189.21	Ribosomal protein S12/S23
Nl.chr05.0159	-1.46406	0.0355795	0.807497	3123.54	2276.31	13157.9	2298.94	2399.47	2028.27	Belongs to the universal ribosomal protein uL14 family
Nl.chr03.0326	-1.43492	0.0359576	0.807497	2087.09	1663.57	8846.9	1543.35	1728.9	1387.18	Belongs to the universal ribosomal protein uL5 family
Nl.chr06.0844	-1.40867	0.0365073	0.807497	1578.04	1434.57	6935.15	1246.93	1393.37	1106.6	Structural constituent of ribosome. It is involved in the biological process described with translation
Nl.chr07.0567	-1.40933	0.0370285	0.807497	2435.45	1986.34	10265.2	1804.6	1985.67	1739.18	Ribosomal protein L13
Nl.chr03.1450	-1.45001	0.037127	0.967729	13.613	9.834	42.085	7.99	7.616	8.38	NA
Nl.chr06.0741	-1.49026	0.0371463	0.807497	36.586	43.531	187.385	30.271	41.098	23.848	DNA-directed RNA polymerase activity. It is involved in the biological process described with transcription, DNA-templated
Nl.chr01.0171	-1.81954	0.0373428	0.967729	75.878	88.01	629.218	76.082	85.406	63.208	NA
Nl.chr06.1022	-1.53964	0.0374485	0.967729	3.165	2.287	8.241	1.808	1.417	1.485	NA
Nl.chr04.1298	-1.23512	0.0374898	0.807497	1140.6	1053.51	3887.9	766.381	1034.13	783.162	Ribosomal protein L44
Nl.scaffold.0087	-1.32389	0.0378936	0.967729	6.834	5.608	18.027	3.355	4.83	3.986	-
Nl.chr08.482	-1.36005	0.0383854	0.807497	1976.82	1599.11	7716.36	1331.09	1716.42	1351.6	Ribosomal protein L22p/L17e
Nl.chr01.0768	-1.988	0.0385114	0.967729	5.592	15.906	58.383	5.588	9.385	5.164	positive regulation of DNA damage response, signal transduction by p53 class mediator
Nl.chrX.0439	-1.90815	0.038732	0.967729	8.277	11.045	67.735	5.923	10.29	6.982	NA
Nl.chr07.0961	-1.46361	0.0390572	0.807497	411.186	362.697	1998.24	329.576	372.119	303.434	Cytochrome c oxidase subunit VIc
Nl.chr13.289	-1.29899	0.0391585	0.807497	1932.36	1504.57	6870.52	1346.71	1543.1	1299.25	Structural constituent of ribosome. It is involved in the biological process described with translation
Nl.chr05.0515	-1.30886	0.0391731	0.967729	22.018	15.12	45.822	12.315	13.139	8.032	NA
Nl.chr03.1871	-1.21161	0.0391788	0.807497	94.291	103.819	347.957	71.826	81.597	82.361	Destabilase
Nl.chr09.767	-1.61223	0.0391931	0.807497	159.018	152.667	963.879	144.539	172.051	100.638	DSS1_SEM1
Nl.chr01.0758	-1.31592	0.0392787	0.967729	2.339	2.053	5.92	1.299	1.483	1.36	NA
Nl.chr13.164	-1.20434	0.0395978	0.967729	5.269	6.344	5.144	3.678	2.358	1.236	NA
Nl.chr07.0745	-1.15097	0.0403073	0.807497	1941.73	1752.13	6067.25	1413.39	1633.86	1348.4	Belongs to the universal ribosomal protein uS15 family
Nl.chr04.0826	-1.18503	0.0406808	0.967729	3.629	2.294	5.741	1.746	1.895	1.489	NA
Nl.chr11.550	-1.29782	0.0410785	0.807497	73.593	59.006	261.606	50.624	59.464	50.251	RNA polymerase Rpb6
Nl.chr01.0843	-1.32426	0.0413362	0.807497	794.725	599.317	2939.95	564.962	643.292	522.538	Ribosomal protein S17
Nl.chr08.341	-1.43388	0.0418135	0.807497	265.801	252.468	1301.1	203.609	269.42	200.384	NADH dehydrogenase ubiquinone
Nl.chr13.304	-1.05266	0.0432658	0.807497	845.092	446.661	1495.13	328.995	593.072	421.431	Juvenile hormone binding protein domains in insects.
Nl.chr05.1298	-1.01016	0.0434244	0.967729	19.442	16.689	34.994	11.514	12.569	11.23	NA
Nl.chr05.0325	-1.38921	0.0434581	0.807497	379.572	390.131	1863.21	323.697	384.277	297.205	ATP synthase E chain
Nl.chr01.1524	-1.4818	0.0437708	0.807497	694.746	749.129	3685.71	617.177	825.595	393.831	Insect pheromone-binding family, A10/OS-D
Nl.chr03.0328	-1.27095	0.0437791	0.807497	2009.66	1685.23	7501.36	1459.81	1704.6	1475.17	Belongs to the eukaryotic ribosomal protein eL19 family
Nl.chr13.152	-1.20708	0.0448296	0.807497	5461.65	4473.31	18419.5	3937	4546.42	3798.13	Belongs to the eukaryotic ribosomal protein eS8 family
Nl.chr12.281	-1.11643	0.0448305	0.807497	663.947	587.733	1977.54	472.519	600.244	416.66	Structural constituent of ribosome. It is involved in the biological process described with
Nl.chr12.567	-1.1892	0.044837	0.807497	226.568	247.579	853.055	174.769	218.207	189.062	NA
Nl.chr11.749	-1.00339	0.0454924	0.967729	2.218	3.829	4.189	1.345	1.452	2.309	NA
Nl.chr01.1699	-1.09249	0.0454932	0.967729	2.021	2.92	3.288	0.898	1.421	1.54	-
Nl.chr10.565	-1.1909	0.0455167	0.807497	2062.36	1843.98	7103.43	1440.73	1847.68	1534.19	Belongs to the universal ribosomal protein uS8 family
Nl.chr08.140	-2.59711	0.045565	0.967729	5.73	8.693	20.886	0.509	0	5.174	NA
Nl.chr07.1133	-1.5747	0.045813	0.967729	21.005	12.302	79.477	12.018	12.11	13.735	NA
Nl.chr03.1828	-1.02232	0.0458358	0.807497	56.387	55.956	150.171	40.68	54.163	34.399	NA
Nl.chr01.1134	-1.07925	0.0458645	0.807497	1423.16	1186.41	3950.41	950.441	1235.44	918.802	Ribosomal protein S24e
Nl.chr05.0151	-1.69664	0.0459558	0.967729	20.526	3.46	16.088	3.411	1.778	7.174	-
Nl.chr13.358	-1.12264	0.0460076	0.807497	1148.59	1051.68	3583.28	790.753	1062.84	802.516	NA
Nl.chr01.0063	-1.34756	0.0464338	0.807497	1525.29	1348.8	6805.86	1294.45	1335.65	1173.69	Ribosomal protein S11
Nl.chr07.0242	-1.18838	0.0466667	0.807497	3554.65	2982.27	12044.4	2793.21	2874.8	2485.41	Ribosomal large subunit proteins 60S L5, and 50S L18
Nl.chr01.1293	-1.06537	0.0471607	0.967729	4.652	5.518	11.251	3.827	3.085	3.324	NA
Nl.chr01.1674	-1.42804	0.0480381	0.967729	19.886	13.551	54.617	13.343	13.824	5.557	Cytochrome c oxidase subunit Vb
Nl.chr06.0692	-1.37519	0.0482692	0.807497	109.33	110.685	544.812	103.904	106.909	84.029	LLP homolog, long-term synaptic facilitation (Aplysia)
Nl.chr10.760	-1.28792	0.0486394	0.807497	1754.77	1429.75	6980.43	1422.54	1446.47	1293.96	Ribosomal protein L7Ae/L30e/S12e/Gadd45 family
Nl.chr01.1659	-1.09653	0.0491611	0.807497	2044.85	1664.44	5992.4	1522.15	1687.55	1327.2	60s ribosomal protein
Nl.scaffold.0645	-1.37322	0.0497708	0.967729	4.214	1.875	7.467	2.08	2.096	1.057	Zn_pept

## Sheet: Table 2
Table 2A dsNllw_vs_dsGFP, 3 down-regulated Gene Ontology (GO) terms in dsNllw group
GO term	Description	Gene Number	Genes
GO:0010829	negative regulation of glucose transmembrane transport	2	Nl.chr02.1212/Nl.chr04.0779
GO:1905332	positive regulation of morphogenesis of an epithelium	3	Nl.chr02.1212/Nl.chr04.0779/Nl.scaffold.1016
GO:0042749	regulation of circadian sleep/wake cycle	3	Nl.chr13.344/Nl.chr11.476/Nl.chr03.0674
Table 2B dsNllw_vs_dsGFP, 69 up-regulated Gene Ontology (GO) terms in dsNllw group
GO term	Description	Gene Number	Genes
GO:0005736	RNA polymerase I complex	2	Nl.chr11.550/Nl.chr06.0741
GO:0005751	mitochondrial respiratory chain complex IV	2	Nl.chr07.0961/Nl.chr01.1674
GO:0045277	respiratory chain complex IV	2	Nl.chr07.0961/Nl.chr01.1674
GO:0005665	RNA polymerase II, core complex	2	Nl.chr11.550/Nl.chr06.0741
GO:1901798	positive regulation of signal transduction by p53 class mediator	3	Nl.chr03.0326/Nl.chr05.0159/Nl.chr01.0768
GO:0000027	ribosomal large subunit assembly	4	Nl.chr01.1659/Nl.chr03.0326/Nl.chr09.577/Nl.chr07.0242
GO:0000462	maturation of SSU-rRNA from tricistronic rRNA transcript (SSU-rRNA, 5.8S rRNA, LSU-rRNA)	4	Nl.chr13.152/Nl.chr10.777/Nl.chr01.0063/Nl.chr01.1134
GO:0098803	respiratory chain complex	4	Nl.chr13.202/Nl.chr07.0961/Nl.chr08.341/Nl.chr01.1674
GO:0005746	mitochondrial respirasome	4	Nl.chr13.202/Nl.chr07.0961/Nl.chr08.341/Nl.chr01.1674
GO:0070469	respirasome	4	Nl.chr13.202/Nl.chr07.0961/Nl.chr08.341/Nl.chr01.1674
GO:0030490	maturation of SSU-rRNA	5	Nl.chr13.152/Nl.chr10.777/Nl.chr01.0063/Nl.chr04.1102/Nl.chr01.1134
GO:0098800	inner mitochondrial membrane protein complex	5	Nl.chr13.202/Nl.chr07.0961/Nl.chr05.0325/Nl.chr08.341/Nl.chr01.1674
GO:0000028	ribosomal small subunit assembly	6	Nl.chr09.577/Nl.chr02.0528/Nl.chr05.1115/Nl.chr01.0063/Nl.chr05.1200/Nl.chr04.1102
GO:0042273	ribosomal large subunit biogenesis	7	Nl.chr02.0053/Nl.chr01.1659/Nl.chr03.0326/Nl.chr09.577/Nl.chr06.0844/Nl.chr13.289/Nl.chr07.0242
GO:0098556	cytoplasmic side of rough endoplasmic reticulum membrane	7	Nl.chr04.1298/Nl.chr09.640/Nl.chr03.0326/Nl.chr10.777/Nl.chr06.0844/Nl.chr05.0159/Nl.chr04.1102
GO:0098554	cytoplasmic side of endoplasmic reticulum membrane	7	Nl.chr04.1298/Nl.chr09.640/Nl.chr03.0326/Nl.chr10.777/Nl.chr06.0844/Nl.chr05.0159/Nl.chr04.1102
GO:0030867	rough endoplasmic reticulum membrane	7	Nl.chr04.1298/Nl.chr09.640/Nl.chr03.0326/Nl.chr10.777/Nl.chr06.0844/Nl.chr05.0159/Nl.chr04.1102
GO:0005791	rough endoplasmic reticulum	7	Nl.chr04.1298/Nl.chr09.640/Nl.chr03.0326/Nl.chr10.777/Nl.chr06.0844/Nl.chr05.0159/Nl.chr04.1102
GO:0019843	rRNA binding	8	Nl.chr08.482/Nl.chr03.0328/Nl.chr03.0326/Nl.chr12.281/Nl.chr07.0745/Nl.chr01.0063/Nl.chr05.0159/Nl.chr07.0242
GO:0098562	cytoplasmic side of membrane	8	Nl.chr06.0326/Nl.chr04.1298/Nl.chr09.640/Nl.chr03.0326/Nl.chr10.777/Nl.chr06.0844/Nl.chr05.0159/Nl.chr04.1102
GO:0042255	ribosome assembly	9	Nl.chr01.1659/Nl.chr03.0326/Nl.chr09.577/Nl.chr02.0528/Nl.chr05.1115/Nl.chr01.0063/Nl.chr05.1200/Nl.chr07.0242/Nl.chr04.1102
GO:0042274	ribosomal small subunit biogenesis	9	Nl.chr13.152/Nl.chr10.777/Nl.chr09.577/Nl.chr02.0528/Nl.chr05.1115/Nl.chr01.0063/Nl.chr05.1200/Nl.chr04.1102/Nl.chr01.1134
GO:0022618	ribonucleoprotein complex assembly	9	Nl.chr01.1659/Nl.chr03.0326/Nl.chr09.577/Nl.chr02.0528/Nl.chr05.1115/Nl.chr01.0063/Nl.chr05.1200/Nl.chr07.0242/Nl.chr04.1102
GO:0071826	ribonucleoprotein complex subunit organization	9	Nl.chr01.1659/Nl.chr03.0326/Nl.chr09.577/Nl.chr02.0528/Nl.chr05.1115/Nl.chr01.0063/Nl.chr05.1200/Nl.chr07.0242/Nl.chr04.1102
GO:0098552	side of membrane	9	Nl.chr06.0326/Nl.chr04.1298/Nl.chr09.640/Nl.chr03.0326/Nl.chr10.777/Nl.chr06.0844/Nl.chr05.0159/Nl.chr04.1102/Nl.chr02.0835
GO:0042788	polysomal ribosome	10	Nl.chr03.0328/Nl.chr04.1298/Nl.chr01.1659/Nl.chr09.640/Nl.chr03.0326/Nl.chr10.777/Nl.chr09.577/Nl.chr07.0078/Nl.chr08.379/Nl.chr04.1102
GO:0006364	rRNA processing	11	Nl.chr02.0053/Nl.chr13.152/Nl.chr03.0326/Nl.chr10.777/Nl.chr02.0528/Nl.chr06.0844/Nl.chr01.0063/Nl.chr13.289/Nl.chr03.0413/Nl.chr04.1102/Nl.chr01.1134
GO:0016072	rRNA metabolic process	11	Nl.chr02.0053/Nl.chr13.152/Nl.chr03.0326/Nl.chr10.777/Nl.chr02.0528/Nl.chr06.0844/Nl.chr01.0063/Nl.chr13.289/Nl.chr03.0413/Nl.chr04.1102/Nl.chr01.1134
GO:0034470	ncRNA processing	11	Nl.chr02.0053/Nl.chr13.152/Nl.chr03.0326/Nl.chr10.777/Nl.chr02.0528/Nl.chr06.0844/Nl.chr01.0063/Nl.chr13.289/Nl.chr03.0413/Nl.chr04.1102/Nl.chr01.1134
GO:0005844	polysome	12	Nl.chr08.482/Nl.chr03.0328/Nl.chr04.1298/Nl.chr01.1659/Nl.chr09.640/Nl.chr03.0326/Nl.chr10.777/Nl.chr09.577/Nl.chr05.1115/Nl.chr07.0078/Nl.chr08.379/Nl.chr04.1102
GO:0034660	ncRNA metabolic process	14	Nl.chr02.0053/Nl.chr11.550/Nl.chr13.152/Nl.chr03.0326/Nl.chr10.777/Nl.chr02.0528/Nl.chr06.0741/Nl.chr06.0844/Nl.chr01.0063/Nl.chr13.289/Nl.chr03.0413/Nl.chr04.1102/Nl.chr01.1134/Nl.chr01.0768
GO:0022627	cytosolic small ribosomal subunit	17	Nl.chr13.152/Nl.chr11.329/Nl.chr02.0387/Nl.chr07.0582/Nl.chr09.640/Nl.chr10.777/Nl.chr02.0528/Nl.chr10.565/Nl.chr05.1115/Nl.chr07.0745/Nl.chr10.760/Nl.chr01.0063/Nl.chr05.1200/Nl.chr01.0843/Nl.chr07.0078/Nl.chr04.1102/Nl.chr01.1134
GO:0015935	small ribosomal subunit	17	Nl.chr13.152/Nl.chr11.329/Nl.chr02.0387/Nl.chr07.0582/Nl.chr09.640/Nl.chr10.777/Nl.chr02.0528/Nl.chr10.565/Nl.chr05.1115/Nl.chr07.0745/Nl.chr10.760/Nl.chr01.0063/Nl.chr05.1200/Nl.chr01.0843/Nl.chr07.0078/Nl.chr04.1102/Nl.chr01.1134
GO:0042254	ribosome biogenesis	18	Nl.chr02.0053/Nl.chr13.152/Nl.chr02.0387/Nl.chr01.1659/Nl.chr03.0326/Nl.chr10.777/Nl.chr09.577/Nl.chr02.0528/Nl.chr03.1645/Nl.chr05.1115/Nl.chr06.0844/Nl.chr01.0063/Nl.chr13.289/Nl.chr05.1200/Nl.chr03.0413/Nl.chr07.0242/Nl.chr04.1102/Nl.chr01.1134
GO:0022613	ribonucleoprotein complex biogenesis	18	Nl.chr02.0053/Nl.chr13.152/Nl.chr02.0387/Nl.chr01.1659/Nl.chr03.0326/Nl.chr10.777/Nl.chr09.577/Nl.chr02.0528/Nl.chr03.1645/Nl.chr05.1115/Nl.chr06.0844/Nl.chr01.0063/Nl.chr13.289/Nl.chr05.1200/Nl.chr03.0413/Nl.chr07.0242/Nl.chr04.1102/Nl.chr01.1134
GO:0022625	cytosolic large ribosomal subunit	21	Nl.chr08.482/Nl.chr02.0053/Nl.chr03.0328/Nl.chr04.1298/Nl.chr01.1659/Nl.chr03.0326/Nl.chr12.281/Nl.scaffold.0043/Nl.chr09.577/Nl.chr03.1645/Nl.chr06.0844/Nl.chr05.1278/Nl.chr10.760/Nl.chr07.0567/Nl.chr13.289/Nl.chr05.0159/Nl.chr13.443/Nl.chr13.342/Nl.chr08.379/Nl.chr13.247/Nl.chr07.0242
GO:0015934	large ribosomal subunit	21	Nl.chr08.482/Nl.chr02.0053/Nl.chr03.0328/Nl.chr04.1298/Nl.chr01.1659/Nl.chr03.0326/Nl.chr12.281/Nl.scaffold.0043/Nl.chr09.577/Nl.chr03.1645/Nl.chr06.0844/Nl.chr05.1278/Nl.chr10.760/Nl.chr07.0567/Nl.chr13.289/Nl.chr05.0159/Nl.chr13.443/Nl.chr13.342/Nl.chr08.379/Nl.chr13.247/Nl.chr07.0242
GO:0006614	SRP-dependent cotranslational protein targeting to membrane	27	Nl.chr08.482/Nl.chr13.152/Nl.chr03.0328/Nl.chr04.1298/Nl.chr07.0582/Nl.chr01.1659/Nl.chr09.640/Nl.chr03.0326/Nl.chr12.281/Nl.chr10.777/Nl.chr09.577/Nl.chr02.0528/Nl.chr03.1645/Nl.chr05.1115/Nl.chr06.0844/Nl.chr05.1278/Nl.chr07.0745/Nl.chr10.760/Nl.chr01.0063/Nl.chr07.0567/Nl.chr13.289/Nl.chr05.0159/Nl.chr13.443/Nl.chr01.0843/Nl.chr08.379/Nl.chr13.247/Nl.chr04.1102
GO:0006613	cotranslational protein targeting to membrane	27	Nl.chr08.482/Nl.chr13.152/Nl.chr03.0328/Nl.chr04.1298/Nl.chr07.0582/Nl.chr01.1659/Nl.chr09.640/Nl.chr03.0326/Nl.chr12.281/Nl.chr10.777/Nl.chr09.577/Nl.chr02.0528/Nl.chr03.1645/Nl.chr05.1115/Nl.chr06.0844/Nl.chr05.1278/Nl.chr07.0745/Nl.chr10.760/Nl.chr01.0063/Nl.chr07.0567/Nl.chr13.289/Nl.chr05.0159/Nl.chr13.443/Nl.chr01.0843/Nl.chr08.379/Nl.chr13.247/Nl.chr04.1102
GO:0045047	protein targeting to ER	27	Nl.chr08.482/Nl.chr13.152/Nl.chr03.0328/Nl.chr04.1298/Nl.chr07.0582/Nl.chr01.1659/Nl.chr09.640/Nl.chr03.0326/Nl.chr12.281/Nl.chr10.777/Nl.chr09.577/Nl.chr02.0528/Nl.chr03.1645/Nl.chr05.1115/Nl.chr06.0844/Nl.chr05.1278/Nl.chr07.0745/Nl.chr10.760/Nl.chr01.0063/Nl.chr07.0567/Nl.chr13.289/Nl.chr05.0159/Nl.chr13.443/Nl.chr01.0843/Nl.chr08.379/Nl.chr13.247/Nl.chr04.1102
GO:0072599	establishment of protein localization to endoplasmic reticulum	27	Nl.chr08.482/Nl.chr13.152/Nl.chr03.0328/Nl.chr04.1298/Nl.chr07.0582/Nl.chr01.1659/Nl.chr09.640/Nl.chr03.0326/Nl.chr12.281/Nl.chr10.777/Nl.chr09.577/Nl.chr02.0528/Nl.chr03.1645/Nl.chr05.1115/Nl.chr06.0844/Nl.chr05.1278/Nl.chr07.0745/Nl.chr10.760/Nl.chr01.0063/Nl.chr07.0567/Nl.chr13.289/Nl.chr05.0159/Nl.chr13.443/Nl.chr01.0843/Nl.chr08.379/Nl.chr13.247/Nl.chr04.1102
GO:0000184	nuclear-transcribed mRNA catabolic process, nonsense-mediated decay	27	Nl.chr08.482/Nl.chr13.152/Nl.chr03.0328/Nl.chr04.1298/Nl.chr07.0582/Nl.chr01.1659/Nl.chr09.640/Nl.chr03.0326/Nl.chr12.281/Nl.chr10.777/Nl.chr09.577/Nl.chr02.0528/Nl.chr03.1645/Nl.chr05.1115/Nl.chr06.0844/Nl.chr05.1278/Nl.chr07.0745/Nl.chr10.760/Nl.chr01.0063/Nl.chr07.0567/Nl.chr13.289/Nl.chr05.0159/Nl.chr13.443/Nl.chr01.0843/Nl.chr08.379/Nl.chr13.247/Nl.chr04.1102
GO:0070972	protein localization to endoplasmic reticulum	27	Nl.chr08.482/Nl.chr13.152/Nl.chr03.0328/Nl.chr04.1298/Nl.chr07.0582/Nl.chr01.1659/Nl.chr09.640/Nl.chr03.0326/Nl.chr12.281/Nl.chr10.777/Nl.chr09.577/Nl.chr02.0528/Nl.chr03.1645/Nl.chr05.1115/Nl.chr06.0844/Nl.chr05.1278/Nl.chr07.0745/Nl.chr10.760/Nl.chr01.0063/Nl.chr07.0567/Nl.chr13.289/Nl.chr05.0159/Nl.chr13.443/Nl.chr01.0843/Nl.chr08.379/Nl.chr13.247/Nl.chr04.1102
GO:0006612	protein targeting to membrane	27	Nl.chr08.482/Nl.chr13.152/Nl.chr03.0328/Nl.chr04.1298/Nl.chr07.0582/Nl.chr01.1659/Nl.chr09.640/Nl.chr03.0326/Nl.chr12.281/Nl.chr10.777/Nl.chr09.577/Nl.chr02.0528/Nl.chr03.1645/Nl.chr05.1115/Nl.chr06.0844/Nl.chr05.1278/Nl.chr07.0745/Nl.chr10.760/Nl.chr01.0063/Nl.chr07.0567/Nl.chr13.289/Nl.chr05.0159/Nl.chr13.443/Nl.chr01.0843/Nl.chr08.379/Nl.chr13.247/Nl.chr04.1102
GO:0090150	establishment of protein localization to membrane	27	Nl.chr08.482/Nl.chr13.152/Nl.chr03.0328/Nl.chr04.1298/Nl.chr07.0582/Nl.chr01.1659/Nl.chr09.640/Nl.chr03.0326/Nl.chr12.281/Nl.chr10.777/Nl.chr09.577/Nl.chr02.0528/Nl.chr03.1645/Nl.chr05.1115/Nl.chr06.0844/Nl.chr05.1278/Nl.chr07.0745/Nl.chr10.760/Nl.chr01.0063/Nl.chr07.0567/Nl.chr13.289/Nl.chr05.0159/Nl.chr13.443/Nl.chr01.0843/Nl.chr08.379/Nl.chr13.247/Nl.chr04.1102
GO:0000956	nuclear-transcribed mRNA catabolic process	27	Nl.chr08.482/Nl.chr13.152/Nl.chr03.0328/Nl.chr04.1298/Nl.chr07.0582/Nl.chr01.1659/Nl.chr09.640/Nl.chr03.0326/Nl.chr12.281/Nl.chr10.777/Nl.chr09.577/Nl.chr02.0528/Nl.chr03.1645/Nl.chr05.1115/Nl.chr06.0844/Nl.chr05.1278/Nl.chr07.0745/Nl.chr10.760/Nl.chr01.0063/Nl.chr07.0567/Nl.chr13.289/Nl.chr05.0159/Nl.chr13.443/Nl.chr01.0843/Nl.chr08.379/Nl.chr13.247/Nl.chr04.1102
GO:0006402	mRNA catabolic process	27	Nl.chr08.482/Nl.chr13.152/Nl.chr03.0328/Nl.chr04.1298/Nl.chr07.0582/Nl.chr01.1659/Nl.chr09.640/Nl.chr03.0326/Nl.chr12.281/Nl.chr10.777/Nl.chr09.577/Nl.chr02.0528/Nl.chr03.1645/Nl.chr05.1115/Nl.chr06.0844/Nl.chr05.1278/Nl.chr07.0745/Nl.chr10.760/Nl.chr01.0063/Nl.chr07.0567/Nl.chr13.289/Nl.chr05.0159/Nl.chr13.443/Nl.chr01.0843/Nl.chr08.379/Nl.chr13.247/Nl.chr04.1102
GO:0006401	RNA catabolic process	27	Nl.chr08.482/Nl.chr13.152/Nl.chr03.0328/Nl.chr04.1298/Nl.chr07.0582/Nl.chr01.1659/Nl.chr09.640/Nl.chr03.0326/Nl.chr12.281/Nl.chr10.777/Nl.chr09.577/Nl.chr02.0528/Nl.chr03.1645/Nl.chr05.1115/Nl.chr06.0844/Nl.chr05.1278/Nl.chr07.0745/Nl.chr10.760/Nl.chr01.0063/Nl.chr07.0567/Nl.chr13.289/Nl.chr05.0159/Nl.chr13.443/Nl.chr01.0843/Nl.chr08.379/Nl.chr13.247/Nl.chr04.1102
GO:0006605	protein targeting	27	Nl.chr08.482/Nl.chr13.152/Nl.chr03.0328/Nl.chr04.1298/Nl.chr07.0582/Nl.chr01.1659/Nl.chr09.640/Nl.chr03.0326/Nl.chr12.281/Nl.chr10.777/Nl.chr09.577/Nl.chr02.0528/Nl.chr03.1645/Nl.chr05.1115/Nl.chr06.0844/Nl.chr05.1278/Nl.chr07.0745/Nl.chr10.760/Nl.chr01.0063/Nl.chr07.0567/Nl.chr13.289/Nl.chr05.0159/Nl.chr13.443/Nl.chr01.0843/Nl.chr08.379/Nl.chr13.247/Nl.chr04.1102
GO:0072594	establishment of protein localization to organelle	27	Nl.chr08.482/Nl.chr13.152/Nl.chr03.0328/Nl.chr04.1298/Nl.chr07.0582/Nl.chr01.1659/Nl.chr09.640/Nl.chr03.0326/Nl.chr12.281/Nl.chr10.777/Nl.chr09.577/Nl.chr02.0528/Nl.chr03.1645/Nl.chr05.1115/Nl.chr06.0844/Nl.chr05.1278/Nl.chr07.0745/Nl.chr10.760/Nl.chr01.0063/Nl.chr07.0567/Nl.chr13.289/Nl.chr05.0159/Nl.chr13.443/Nl.chr01.0843/Nl.chr08.379/Nl.chr13.247/Nl.chr04.1102
GO:0034655	nucleobase-containing compound catabolic process	27	Nl.chr08.482/Nl.chr13.152/Nl.chr03.0328/Nl.chr04.1298/Nl.chr07.0582/Nl.chr01.1659/Nl.chr09.640/Nl.chr03.0326/Nl.chr12.281/Nl.chr10.777/Nl.chr09.577/Nl.chr02.0528/Nl.chr03.1645/Nl.chr05.1115/Nl.chr06.0844/Nl.chr05.1278/Nl.chr07.0745/Nl.chr10.760/Nl.chr01.0063/Nl.chr07.0567/Nl.chr13.289/Nl.chr05.0159/Nl.chr13.443/Nl.chr01.0843/Nl.chr08.379/Nl.chr13.247/Nl.chr04.1102
GO:0044270	cellular nitrogen compound catabolic process	27	Nl.chr08.482/Nl.chr13.152/Nl.chr03.0328/Nl.chr04.1298/Nl.chr07.0582/Nl.chr01.1659/Nl.chr09.640/Nl.chr03.0326/Nl.chr12.281/Nl.chr10.777/Nl.chr09.577/Nl.chr02.0528/Nl.chr03.1645/Nl.chr05.1115/Nl.chr06.0844/Nl.chr05.1278/Nl.chr07.0745/Nl.chr10.760/Nl.chr01.0063/Nl.chr07.0567/Nl.chr13.289/Nl.chr05.0159/Nl.chr13.443/Nl.chr01.0843/Nl.chr08.379/Nl.chr13.247/Nl.chr04.1102
GO:0046700	heterocycle catabolic process	27	Nl.chr08.482/Nl.chr13.152/Nl.chr03.0328/Nl.chr04.1298/Nl.chr07.0582/Nl.chr01.1659/Nl.chr09.640/Nl.chr03.0326/Nl.chr12.281/Nl.chr10.777/Nl.chr09.577/Nl.chr02.0528/Nl.chr03.1645/Nl.chr05.1115/Nl.chr06.0844/Nl.chr05.1278/Nl.chr07.0745/Nl.chr10.760/Nl.chr01.0063/Nl.chr07.0567/Nl.chr13.289/Nl.chr05.0159/Nl.chr13.443/Nl.chr01.0843/Nl.chr08.379/Nl.chr13.247/Nl.chr04.1102
GO:0019439	aromatic compound catabolic process	27	Nl.chr08.482/Nl.chr13.152/Nl.chr03.0328/Nl.chr04.1298/Nl.chr07.0582/Nl.chr01.1659/Nl.chr09.640/Nl.chr03.0326/Nl.chr12.281/Nl.chr10.777/Nl.chr09.577/Nl.chr02.0528/Nl.chr03.1645/Nl.chr05.1115/Nl.chr06.0844/Nl.chr05.1278/Nl.chr07.0745/Nl.chr10.760/Nl.chr01.0063/Nl.chr07.0567/Nl.chr13.289/Nl.chr05.0159/Nl.chr13.443/Nl.chr01.0843/Nl.chr08.379/Nl.chr13.247/Nl.chr04.1102
GO:1901361	organic cyclic compound catabolic process	27	Nl.chr08.482/Nl.chr13.152/Nl.chr03.0328/Nl.chr04.1298/Nl.chr07.0582/Nl.chr01.1659/Nl.chr09.640/Nl.chr03.0326/Nl.chr12.281/Nl.chr10.777/Nl.chr09.577/Nl.chr02.0528/Nl.chr03.1645/Nl.chr05.1115/Nl.chr06.0844/Nl.chr05.1278/Nl.chr07.0745/Nl.chr10.760/Nl.chr01.0063/Nl.chr07.0567/Nl.chr13.289/Nl.chr05.0159/Nl.chr13.443/Nl.chr01.0843/Nl.chr08.379/Nl.chr13.247/Nl.chr04.1102
GO:0033365	protein localization to organelle	27	Nl.chr08.482/Nl.chr13.152/Nl.chr03.0328/Nl.chr04.1298/Nl.chr07.0582/Nl.chr01.1659/Nl.chr09.640/Nl.chr03.0326/Nl.chr12.281/Nl.chr10.777/Nl.chr09.577/Nl.chr02.0528/Nl.chr03.1645/Nl.chr05.1115/Nl.chr06.0844/Nl.chr05.1278/Nl.chr07.0745/Nl.chr10.760/Nl.chr01.0063/Nl.chr07.0567/Nl.chr13.289/Nl.chr05.0159/Nl.chr13.443/Nl.chr01.0843/Nl.chr08.379/Nl.chr13.247/Nl.chr04.1102
GO:0006413	translational initiation	28	Nl.chr08.482/Nl.chr13.152/Nl.chr03.0328/Nl.chr04.1298/Nl.chr07.0582/Nl.chr01.1659/Nl.chr09.640/Nl.chr03.0326/Nl.chr12.281/Nl.chr10.777/Nl.chr09.577/Nl.chr02.0528/Nl.chr03.1645/Nl.chr05.1115/Nl.chr06.0844/Nl.chr05.1278/Nl.chr07.0745/Nl.chr10.760/Nl.chr01.0063/Nl.chr07.0567/Nl.chr13.289/Nl.chr05.0159/Nl.chr13.443/Nl.chr01.0843/Nl.chr08.379/Nl.chr13.247/Nl.chr04.1102/Nl.chr01.1134
GO:0072657	protein localization to membrane	28	Nl.chr08.482/Nl.chr13.152/Nl.chr03.0328/Nl.chr04.1298/Nl.chr07.0582/Nl.chr01.1659/Nl.chr09.640/Nl.chr03.0326/Nl.chr12.281/Nl.chr10.777/Nl.chr09.577/Nl.chr02.0528/Nl.chr03.1645/Nl.chr05.1115/Nl.chr06.0844/Nl.chr05.1278/Nl.chr07.0745/Nl.chr10.760/Nl.chr01.0063/Nl.chr07.0567/Nl.chr13.289/Nl.chr05.0159/Nl.chr13.443/Nl.chr01.0843/Nl.chr08.379/Nl.chr13.247/Nl.chr04.1102/Nl.chr02.1415
GO:0002181	cytoplasmic translation	36	Nl.chr08.482/Nl.chr02.0053/Nl.chr13.152/Nl.chr11.329/Nl.chr03.0328/Nl.chr04.1298/Nl.chr02.0387/Nl.chr07.0582/Nl.chr01.1659/Nl.chr09.640/Nl.chr03.0326/Nl.chr12.281/Nl.scaffold.0043/Nl.chr10.777/Nl.chr09.577/Nl.chr02.0528/Nl.chr03.1645/Nl.chr10.565/Nl.chr05.1115/Nl.chr06.0844/Nl.chr05.1278/Nl.chr07.0745/Nl.chr01.0063/Nl.chr07.0567/Nl.chr13.289/Nl.chr05.0159/Nl.chr05.1200/Nl.chr13.443/Nl.chr13.342/N…
GO:0003735	structural constituent of ribosome	37	Nl.chr08.482/Nl.chr02.0053/Nl.chr13.152/Nl.chr11.329/Nl.chr03.0328/Nl.chr04.1298/Nl.chr02.0387/Nl.chr07.0582/Nl.chr01.1659/Nl.chr09.640/Nl.chr03.0326/Nl.chr12.281/Nl.scaffold.0043/Nl.chr10.777/Nl.chr09.577/Nl.chr02.0528/Nl.chr03.1645/Nl.chr10.565/Nl.chr05.1115/Nl.chr06.0844/Nl.chr05.1278/Nl.chr07.0745/Nl.chr10.760/Nl.chr01.0063/Nl.chr07.0567/Nl.chr13.289/Nl.chr05.0159/Nl.chr05.1200/Nl.chr13.443/N…
GO:0022626	cytosolic ribosome	37	Nl.chr08.482/Nl.chr02.0053/Nl.chr13.152/Nl.chr11.329/Nl.chr03.0328/Nl.chr04.1298/Nl.chr02.0387/Nl.chr07.0582/Nl.chr01.1659/Nl.chr09.640/Nl.chr03.0326/Nl.chr12.281/Nl.scaffold.0043/Nl.chr10.777/Nl.chr09.577/Nl.chr02.0528/Nl.chr03.1645/Nl.chr10.565/Nl.chr05.1115/Nl.chr06.0844/Nl.chr05.1278/Nl.chr07.0745/Nl.chr10.760/Nl.chr01.0063/Nl.chr07.0567/Nl.chr13.289/Nl.chr05.0159/Nl.chr05.1200/Nl.chr13.443/N…
GO:0044391	ribosomal subunit	37	Nl.chr08.482/Nl.chr02.0053/Nl.chr13.152/Nl.chr11.329/Nl.chr03.0328/Nl.chr04.1298/Nl.chr02.0387/Nl.chr07.0582/Nl.chr01.1659/Nl.chr09.640/Nl.chr03.0326/Nl.chr12.281/Nl.scaffold.0043/Nl.chr10.777/Nl.chr09.577/Nl.chr02.0528/Nl.chr03.1645/Nl.chr10.565/Nl.chr05.1115/Nl.chr06.0844/Nl.chr05.1278/Nl.chr07.0745/Nl.chr10.760/Nl.chr01.0063/Nl.chr07.0567/Nl.chr13.289/Nl.chr05.0159/Nl.chr05.1200/Nl.chr13.443/N…
GO:0044445	obsolete cytosolic part	37	Nl.chr08.482/Nl.chr02.0053/Nl.chr13.152/Nl.chr11.329/Nl.chr03.0328/Nl.chr04.1298/Nl.chr02.0387/Nl.chr07.0582/Nl.chr01.1659/Nl.chr09.640/Nl.chr03.0326/Nl.chr12.281/Nl.scaffold.0043/Nl.chr10.777/Nl.chr09.577/Nl.chr02.0528/Nl.chr03.1645/Nl.chr10.565/Nl.chr05.1115/Nl.chr06.0844/Nl.chr05.1278/Nl.chr07.0745/Nl.chr10.760/Nl.chr01.0063/Nl.chr07.0567/Nl.chr13.289/Nl.chr05.0159/Nl.chr05.1200/Nl.chr13.443/N…
GO:0005840	ribosome	37	Nl.chr08.482/Nl.chr02.0053/Nl.chr13.152/Nl.chr11.329/Nl.chr03.0328/Nl.chr04.1298/Nl.chr02.0387/Nl.chr07.0582/Nl.chr01.1659/Nl.chr09.640/Nl.chr03.0326/Nl.chr12.281/Nl.scaffold.0043/Nl.chr10.777/Nl.chr09.577/Nl.chr02.0528/Nl.chr03.1645/Nl.chr10.565/Nl.chr05.1115/Nl.chr06.0844/Nl.chr05.1278/Nl.chr07.0745/Nl.chr10.760/Nl.chr01.0063/Nl.chr07.0567/Nl.chr13.289/Nl.chr05.0159/Nl.chr05.1200/Nl.chr13.443/N…
GO:0006412	translation	38	Nl.chr08.482/Nl.chr02.0053/Nl.chr13.152/Nl.chr11.329/Nl.chr03.0328/Nl.chr04.1298/Nl.chr02.0387/Nl.chr07.0582/Nl.chr01.1659/Nl.chr09.640/Nl.chr03.0326/Nl.chr12.281/Nl.scaffold.0043/Nl.chr10.777/Nl.chr09.577/Nl.chr02.0528/Nl.chr03.1645/Nl.chr10.565/Nl.chr05.1115/Nl.chr06.0844/Nl.chr05.1278/Nl.chr07.0745/Nl.chr10.760/Nl.chr01.0063/Nl.chr07.0567/Nl.chr13.289/Nl.chr05.0159/Nl.chr05.1200/Nl.chr13.443/N…
GO:0043043	peptide biosynthetic process	38	Nl.chr08.482/Nl.chr02.0053/Nl.chr13.152/Nl.chr11.329/Nl.chr03.0328/Nl.chr04.1298/Nl.chr02.0387/Nl.chr07.0582/Nl.chr01.1659/Nl.chr09.640/Nl.chr03.0326/Nl.chr12.281/Nl.scaffold.0043/Nl.chr10.777/Nl.chr09.577/Nl.chr02.0528/Nl.chr03.1645/Nl.chr10.565/Nl.chr05.1115/Nl.chr06.0844/Nl.chr05.1278/Nl.chr07.0745/Nl.chr10.760/Nl.chr01.0063/Nl.chr07.0567/Nl.chr13.289/Nl.chr05.0159/Nl.chr05.1200/Nl.chr13.443/N…
GO:0006518	peptide metabolic process	38	Nl.chr08.482/Nl.chr02.0053/Nl.chr13.152/Nl.chr11.329/Nl.chr03.0328/Nl.chr04.1298/Nl.chr02.0387/Nl.chr07.0582/Nl.chr01.1659/Nl.chr09.640/Nl.chr03.0326/Nl.chr12.281/Nl.scaffold.0043/Nl.chr10.777/Nl.chr09.577/Nl.chr02.0528/Nl.chr03.1645/Nl.chr10.565/Nl.chr05.1115/Nl.chr06.0844/Nl.chr05.1278/Nl.chr07.0745/Nl.chr10.760/Nl.chr01.0063/Nl.chr07.0567/Nl.chr13.289/Nl.chr05.0159/Nl.chr05.1200/Nl.chr13.443/N…
GO:0043604	amide biosynthetic process	38	Nl.chr08.482/Nl.chr02.0053/Nl.chr13.152/Nl.chr11.329/Nl.chr03.0328/Nl.chr04.1298/Nl.chr02.0387/Nl.chr07.0582/Nl.chr01.1659/Nl.chr09.640/Nl.chr03.0326/Nl.chr12.281/Nl.scaffold.0043/Nl.chr10.777/Nl.chr09.577/Nl.chr02.0528/Nl.chr03.1645/Nl.chr10.565/Nl.chr05.1115/Nl.chr06.0844/Nl.chr05.1278/Nl.chr07.0745/Nl.chr10.760/Nl.chr01.0063/Nl.chr07.0567/Nl.chr13.289/Nl.chr05.0159/Nl.chr05.1200/Nl.chr13.443/N…
GO:0005198	structural molecule activity	39	Nl.chr08.482/Nl.chr02.0053/Nl.chr13.152/Nl.chr11.329/Nl.chr03.0328/Nl.chr04.1298/Nl.chr02.0387/Nl.chr07.0582/Nl.chr01.1659/Nl.chr09.640/Nl.chr03.0326/Nl.chr12.281/Nl.chr07.0542/Nl.scaffold.0043/Nl.chr10.777/Nl.chr09.577/Nl.chr02.0528/Nl.chr03.1645/Nl.chr10.565/Nl.chr05.1115/Nl.chr06.0844/Nl.chr05.1278/Nl.chr07.0745/Nl.chr10.760/Nl.chr01.0063/Nl.chr07.0567/Nl.chr13.289/Nl.chr05.0159/Nl.chr05.1200/…

## Sheet: Table 3
Table 3 29 opsin homologs
Order	Species	Genbank accession number	Functional annotation	Referene
Lepidoptera	Danaus plexippus	AAU07979.1	UV opsin
		OWR50777.1	long wavelength opsin
		QDQ16904.1	Rhodopsin 7
		XP_032513103.1	opsin, ultraviolet-sensitive-like
		OWR44619.1	blue opsin
	Spodoptera exigua	ALL74039.1	long wavelength opsin 2, partial
		AHA48180.1	blue opsin
		AHA48203.1	UV opsin
Coleoptera	Tribolium castaneum	ABW06837.1	UV-opsin, partial
		NP_001155991.1	rhodopsin 1/6-like
Hemiptera	Nephotettix cincticeps	BAO03864.1	longwave opsin	[14]
		BAO03865.1	blue opsin
		BAO03866.1	UVopsin
	Laodelphax striatellus	BAO03861.1	longwave opsin
		BAO03862.1	UVopsin1
		BAO03863.1	UVopsin2
	Sogatella furcifera	BAO03858.1	longwave opsin
		BAO03859.1	UVopsin1
		BAO03860.1	UVopsin2
Hymenoptera	Apis mellifera	NP_001011605.1	opsin, ultraviolet-sensitive
		KAG6794909.1	long wavelength sensitive opsin 2
		NP_001011606.1	opsin, blue-sensitive
	Bombus terrestris	AAS55405.1	long wavelength-sensitive opsin, partial
		XP_003400385.1	opsin, blue-sensitive
		XP_048265126.1	opsin, ultraviolet-sensitive
Diptera	Aedes aegypti	XP_021702394.1	opsin Rh4
		XP_001651998.1	opsin-1
	Drosophila melanogaster	Rh7

## Sheet: Table 4
	Table 4A Primers used for qRT-PCR
	Primer name	Primer sequence	Size（bp)
	q-Nllw-F	CCGTCTTACAATGCCTAC	200
	q-Nllw-R	AAACCCAAGAACCCAAT
	q-NlUV1-F	CCATTGCTTATGATCGCTAC	198
	q-NlUV1-R	CAGTCTTGGTCAAGTAATCG
	q-NlUV2-F	TCGCTACCATTGGATCGTTT	201
	q-NlUV2-R	GCACAAATCTACTCCAGACT
	q-NlUV3-like-F	AAGATGTCGTAGCCTAAGGA	153
	q-NlUV3-like-R	AAACCGTACACCACGCAAC
	q-NlTH-F	TTCACATTTCTCAGTGCGTTTG	233
	q- NlTH -R	CTTGATAGGCGGTTGATTGG
	q-NlaaNAT-F	TCCAGTACGCCGACTACCTT	111
	q-NlaaNAT-R	AGGCTGGTTTGTCCTAGTTGAG
	q-Nl18S-F	GTAACCCGCTGAACCTCCT	169
	q-Nl18S-R	TCCGAAGACCTCACTAAATC
	Table 4B Primers used for the synthesis of dsNllw, dsNlUV1/2, dsNlUV3-like, and dsGFP
	Primer name	Primer sequence	Size（bp)
	dsNllw-F1	TAATACGACTCACTATAGGGAGATTCCTGTCGGTGTCGGGTAA	322
	dsNllw-R1	TAATACGACTCACTATAGGGAGATCAGAATAGCACGCTTGTTG
	dsNllw-F2	TAATACGACTCACTATAGGGAGACAGACCACCAGCCAGGAAAT	329
	dsNllw-R2	TAATACGACTCACTATAGGGAGAGCGCTTGGTCCCTTCTCTTC
	dsNlUV1-F	TAATACGACTCACTATAGGGAGAAGAACTGCCGAGAGAACACT	432
	dsNlUV1-R	TAATACGACTCACTATAGGGAGAGCTCATCTTTCCATCAAACG
	dsNlUV2-F	TAATACGACTCACTATAGGGAGACCAACAATTGTCCTAACGGA	443
	dsNlUV2-R	TAATACGACTCACTATAGGGAGAGTAACGGTCATAAGCAATGG
	dsNlUV3-like-F	TAATACGACTCACTATAGGGAGAACAGTGAGCATAATGACGCTA	438
	dsNlUV3-like-R	TAATACGACTCACTATAGGGAGACACGAACCACAAACCAATGAT
	dsGFP-F	TAATACGACTCACTATAGGGAGAATGGTGAGCAAGGGCGAGGAGC	717
	dsGFP-R	TAATACGACTCACTATAGGGAGATTACTTGTACAGCTCGTCCATGC
	Red: T7 promoter for dsRNAs synthesis

## Sheet: Table 5
	Table 5A Raw data of FPKM values concerning the developmental expression patterns of Nllw, NlUV1/2, and NlUV3-like
	Gene	E0h-1	E0h-2	E0h-3	E24h-1	E24h-2	E24h-3	E48h-1	E48h-2	E48h-3	E72h-1	E72h-2	E72h-3	E96h-1	E96h-2	E96h-3	E120h-1	E120h-2	E120h-3	E144h-1	E144h-2	E144h-3	E168h-1	E168h-2	E168h-3	N1st0h-1	N1st0h-2	N1st0h-3	N1st12h-1	N1st12h-2	N1st12h-3	N1st24h-1	N1st24h-2	N1st24h-3	N1st36h-1	N1st36h-2	N1st36h-3	N2nd0h-1	N2nd0h-2	N2nd0h-3	N2nd12h-1	N2nd12h-2	N2nd12h-3	N2nd24h-1	N2nd24h-2	N2nd24h-3	N2nd36h-1	N2nd36h-2	N2nd36h-3
	Nllw	0.10741	0.222034	1.44857	7.44586	1.0905	2.33695	1.98657	1.21689	1.32477	7.3519	1.18689	1.45465	1.91096	1.47868	3.42312	3.08088	1.50867	1.7052	164.763	85.1278	106.77	817.423	613.162	745.743	2895.99	3204.32	3742.15	3004.12	3132.93	3652.48	3467.31	3083.65	3158.08	1270.13	1609.24	1838.39	2451.14	3249.92	3234.16	1952.69	1944.03	1958.65	2466	1601.54	1900.87	1735.39	2283.75	1993.16
	NlUV1	0	0	0	0.582201	0.825881	1.59858	1.0325	1.58451	1.17052	0.783983	0.662333	1.46889	1.32664	3.68196	1.59787	2.90362	2.66601	3.15027	1.86363	2.03653	1.31024	1.61395	1.25216	0.977818	1.34622	0.453312	1.27788	1.4172	1.76072	1.89495	2.01674	1.50688	1.27242	1.27044	1.20813	1.93571	1.44606	0.582751	1.50436	0.271284	0.586787	0.130337	1.05087	0.251939	0.194188	0.767944	0.313142	1.48498
	NlUV2	0.134017	0	0	0.452184	0.615528	0.564358	0.801924	0.799126	1.5778	0.237235	1.09119	1.12357	1.49021	2.5578	2.13554	2.22102	1.70312	1.83748	11.1342	9.44243	10.3306	22.4805	16.1105	18.6411	21.0172	19.3243	20.2637	20.2989	19.9325	20.1751	14.3109	17.6314	14.8988	7.98348	10.1588	11.1238	16.1507	16.7329	16.6535	4.66095	5.1444	5.88975	7.37868	2.99443	4.86743	6.59705	8.51239	6.42209
	NlUV3-like	0.787343	0.563389	1.5315	0.297237	0.204966	0.680116	0.131783	0.0722279	0.203725	0.285896	0.281789	0.195293	0.615729	1.02327	0.910462	3.31999	4.13192	2.97193	10.9784	9.61747	9.70878	8.75484	7.68018	8.73625	16.3233	10.3422	11.5531	6.97698	8.09022	6.42841	4.82638	4.39612	4.26312	2.14851	3.11904	3.8089	8.76694	5.64043	5.69167	2.42377	2.24683	2.10024	3.68851	0.8307	1.45613	2.04201	2.19823	0.900293
	Table 5B Raw data of tissue expression levels of Nllw, NlUV1/2, and NlUV3-like by qRT-PCR
	Gene	I-1	I-2	I-3	DT-1	DT-2	DT-3	O-1	O-2	O-3	T-1	T-2	T-3	Fb-1	Fb-2	Fb-3	E-1	E-2	E-3
	Nllw	72.5302	22.0831	52.4386	1.49246	1.02039	1.45802	1.77372	8.83394	4.15179	23.3123	41.2518	29.0069	404.477	63.8482	220.046	1.15767e+06	1.6481e+06	1.1299e+06
	NlUV1	2.17246	1.0423	1.1294	2.55558	2.0467	1.4901	1.03736	1.11864	1.0166	1.27111	1.30914	1.65678	1.70671	1.42877	1.65005	402.905	370.817	223.84
	NlUV2	2.15364	1.09679	1.36331	2.47549	1.615	3.28746	1.10329	1.16738	1.10919	10.2312	7.93981	10.0642	1.71721	1.71249	2.20909	5299.4	2609.83	1821.09
	NlUV3-like	31.6621	37.2153	58.3444	1.02124	1.31496	1.66872	8.25519	29.5829	23.9399	16.7202	30.9738	41.9501	11.3928	15.2259	22.2122	280.235	449.262	466.766
	I: Integument; DT: Digestive tract ; O: Ovary; T: Testis; Fb: Fat body; E: Eye
[truncated: 80 more columns]
